# Supplementary material for: Biochemical and structural characterization of an inositol pyrophosphate kinase from a giant virus
Source: EMBO J. 2024 Jan 12;43(3):7. doi: 10.1038/s44318-023-00005-0 (PMC10897400; doi:10.1038/s44318-023-00005-0)
Supplement: Supplementary file 3 — Source Data Fig. 1 [file 44318_2023_5_MOESM3_ESM.zip]

Archive with 5 entries (4 files):
- SD Figure 1/
- SD Figure 1/Figure1-BCDE.xlsx
- SD Figure 1/Figure1-F.xlsx
- SD Figure 1/Figure1-G.xlsx
- SD Figure 1/Figurw1-H.xlsx
