# Supplementary material for: Biochemical and structural characterization of an inositol pyrophosphate kinase from a giant virus
Source: EMBO J. 2024 Jan 12;43(3):7. doi: 10.1038/s44318-023-00005-0 (PMC10897400; doi:10.1038/s44318-023-00005-0)
Supplement: Supplementary file 3 — Source Data Fig. 1 [file 44318_2023_5_MOESM3_ESM.zip › SD Figure 1/Figure1-BCDE.xlsx]

## Sheet: Fig1-BCDE
time (min)	zero	(1OH)IP5	(2OH)IP5	(3OH)IP5	IP6
0.2	0.0833333	0	0.0833333	0	0.0833333
0.4	0.166667	0	0	0	0.0833333
0.6	0	0	0	0.166667	0.0833333
0.8	0	0	0.166667	0	0
1	0.333333	0.0833333	0.0833333	0.166667	0.0833333
1.2	0.166667	0	0	0	0
1.4	0	0.166667	0	0	0
1.6	0	0.25	0	0	0
1.8	0	0.166667	0	0	0.333333
2	0	0	0	0	0
2.2	0	0.25	0.0833333	0	0.166667
2.4	0	0	0	0.166667	0.0833333
2.6	0.166667	0.0833333	0.0833333	0	0.166667
2.8	0.0833333	0.0833333	0.25	0.25	0
3	0	0.333333	0.166667	0.166667	0
3.2	0.0833333	0.0833333	0.0833333	0	0
3.4	0.0833333	0	0	0	0.5
3.6	0.666667	1.5	0.916667	0.583333	0.75
3.8	2.08333	2.25	2	2.08333	2.5
4	2.66667	2.58333	1.83333	2.41667	2
4.2	1.33333	2.08333	2.41667	1.5	1.75
4.4	1.16667	1.5	1	1.08333	1.5
4.6	1.16667	0.666667	1.83333	0.75	1.91667
4.8	0.833333	1.33333	0.5	1	0.5
5	0.833333	0.333333	0.333333	0.5	1.25
5.2	0.5	1	0.25	0.5	0.666667
5.4	0.333333	0.166667	1	0.0833333	0
5.6	0	0.666667	0	0	0
5.8	0.166667	0.166667	0.25	0.166667	0.333333
6	0.0833333	0.0833333	0.166667	0	0.0833333
6.2	0	0	0	0	0.0833333
6.4	0	0.166667	0.333333	0	0.0833333
6.6	0	0	0.0833333	0	0
6.8	0.166667	0	0	0	0
7	0	0	0	0.0833333	0.0833333
7.2	0	0.166667	0.0833333	0.0833333	0
7.4	0	0	0	0.333333	0.0833333
7.6	0.25	0.0833333	0	0.0833333	0
7.8	0.0833333	0	0	0	0.0833333
8	0.25	0	0	0	0.166667
8.2	0.0833333	0	0	0.0833333	0.0833333
8.4	0.0833333	0	0.0833333	0.0833333	0
8.6	0.0833333	0.0833333	0.166667	0	0
8.8	0.25	0.0833333	0	0.0833333	0.166667
9	0.0833333	0.0833333	0	0	0
9.2	0	0	0	0.25	0.166667
9.4	0	0.166667	0.166667	0	0.25
9.6	0.0833333	0.0833333	0.166667	0.166667	0
9.8	0	0	0.166667	0	0
10	0	0	0	0	0.0833333
10.2	0	0.166667	0.166667	0	0.25
10.4	0.0833333	0.166667	0	0.0833333	0
10.6	0.0833333	0	0.166667	0.0833333	0.416667
10.8	0	0	0	0	0.166667
11	0	0	0.0833333	0	0.166667
11.2	0	0.25	0.166667	0.166667	0
11.4	0	0.25	0.166667	0.5	0
11.6	0	0	0	0	0
11.8	0.333333	0.333333	0	0	0
12	0	0.0833333	0.25	0.333333	0.0833333
12.2	0	0.666667	0	0	0.0833333
12.4	0	1	0.0833333	0.416667	0.25
12.6	0	0.416667	0.416667	1	0.0833333
12.8	0.25	2.33333	0.5	1.83333	1
13	0.416667	1.91667	0.25	1.58333	2.58333
13.2	0.166667	3.41667	2	2.33333	1.83333
13.4	1.41667	16.3333	2.33333	17	2.16667
13.6	2.66667	75.9167	25.75	44.5833	21.6667
13.8	3.41667	61.1667	138.167	64.4167	55.0833
14	11.6667	54.4167	234	43.25	71.5
14.2	48.4167	35.0833	204.417	29.6667	50.3333
14.4	38.25	22.3333	112.167	17.6667	28.3333
14.6	27.5	16.5833	75.25	17.1667	23.5833
14.8	19.5	16.8333	52.4167	12.3333	18
15	14.75	11.4167	48.75	8.66667	15.8333
15.2	10.25	5.08333	36.3333	4.75	9.33333
15.4	8.08333	4.16667	20.5	2.66667	6.41667
15.6	6.83333	3.16667	9.16667	3.58333	3
15.8	3.41667	4.41667	6.41667	3.5	3.5
16	3.91667	2.83333	3.58333	3.41667	2.83333
16.2	3.83333	2.91667	3.25	2.58333	3.08333
16.4	3	2.75	3.16667	2.25	2.58333
16.6	2.5	2.25	2.83333	2.75	2.25
16.8	2.25	1	2.5	2.25	2.08333
17	1.75	2.41667	2.58333	2.66667	1.75
17.2	1.75	2.66667	3.75	2.33333	2.83333
17.4	1.83333	3.16667	3.5	2.91667	2.58333
17.6	5.08333	1.91667	4.41667	3.5	2.58333
17.8	3.66667	2.25	2.83333	2.16667	2.33333
18	4.41667	3.75	4.5	2.75	2.66667
18.2	4	6.58333	4.66667	3.5	3.75
18.4	9	10.8333	11.1667	7.91667	8.41667
18.6	13.5	10.0833	8.58333	11.1667	11.5833
18.8	12.5	10.8333	9.33333	9.16667	10.1667
19	12.4167	9.16667	8.08333	9.16667	7.75
19.2	10.5833	21.0833	16.9167	10.4167	14.9167
19.4	22.9167	24.75	26.5	23.0833	21.1667
19.6	28.0833	27.4167	29.4167	28.75	28.3333
19.8	29.4167	21.5833	27.0833	28	28.75
20	25	25.75	22.5	20.6667	20.4167
20.2	24.5833	19.75	23.25	22.8333	18.9167
20.4	22.75	25.5	23.5833	20.25	22.4167
20.6	21.5833	18.3333	20.9167	21.0833	19.6667
20.8	15	16.75	14.4167	19	16.5833
21	15.8333	15.5	14.25	13.4167	14.4167
21.2	10.75	13.25	13	14	12.9167
21.4	11.5833	11.1667	11.5833	14	12.9167
21.6	25.4167	23.4167	13.1667	12.9167	15.5
21.8	151.417	93.1667	61.1667	60.9167	79.25
22	435.167	410.417	160.5	209.917	286
22.2	660.083	629.833	425.417	569.417	586.667
22.4	430.333	526.833	369.083	521.667	529.833
22.6	289.167	332.5	235.25	327.667	343.75
22.8	214.75	201.667	145.75	205.083	201.167
23	172.167	172.75	119	154	176.833
23.2	153.083	144.667	96.25	139.333	146.333
23.4	126.333	133.167	92.9167	110.25	131.583
23.6	106.583	88	72.25	77.8333	85.75
23.8	62.0833	50.0833	44.1667	45.75	45.3333
24	33.1667	25.25	24.5	31.25	26.75
24.2	18.3333	18.1667	16.6667	18.1667	17.25
24.4	15.8333	11.5	10.5	12.8333	12.4167
24.6	10.5833	9.5	9.08333	8.58333	9.5
24.8	7.75	8.25	9.5	8.16667	5.5
25	7.41667	6.5	6.5	6.08333	6.25
25.2	6.16667	6.41667	5.91667	5.25	5
25.4	4.41667	3	3.91667	4	3.75
25.6	4.08333	3.08333	3.08333	2.66667	2.16667
25.8	2.91667	3.5	3.58333	2.66667	2.83333
26	2.08333	1.91667	2.83333	3.5	2.5
26.2	1.58333	2.41667	2.66667	2.58333	1.41667
26.4	2.25	2.08333	2.08333	2.16667	1.66667
26.6	0.666667	2.5	1.5	3.58333	1.41667
26.8	2	2.41667	2.5	2	1.41667
27	1.58333	2	2.33333	3.41667	1.5
27.2	2	5.08333	1.5	4.66667	2.41667
27.4	1.25	15.0833	6.08333	21.75	1.66667
27.6	1.75	78.4167	21.9167	60.75	2.58333
27.8	1.41667	114.083	52.4167	179.583	2.41667
28	1.58333	99.6667	56.5833	153.167	3.91667
28.2	1.5	61.1667	113.583	113.5	17.1667
28.4	0.583333	46.1667	145.917	78.3333	55.5833
28.6	0.916667	41.1667	161.167	67.1667	131.917
28.8	1.08333	32.3333	101.5	61.4167	96.8333
29	1.25	31.25	72.5	47.4167	74
29.2	0.916667	24.3333	54.4167	43.1667	49
29.4	0.833333	16.9167	46.5833	31.75	39
29.6	0.5	10.8333	37.5833	24.1667	32.0833
29.8	0.416667	6.16667	33.75	13.75	31.6667
30	0.416667	5.91667	25.75	10.5	24.75
30.2	0.0833333	3.08333	18.6667	7.16667	19.4167
30.4	0.75	3.75	9.83333	4.91667	12.1667
30.6	0.333333	1.75	7.08333	4.83333	9.66667
30.8	0.333333	1.33333	5.58333	3.16667	5.83333
31	0.833333	0.916667	2.41667	3	4
31.2	0.75	0.833333	3.41667	1.75	3.33333
31.4	0.666667	1	2.83333	1.33333	2.33333
31.6	0.5	1.83333	2.75	1.91667	2.25
31.8	0.416667	1	1.83333	2	2.58333
32	0.333333	0.666667	1.91667	1.16667	1.83333
32.2	0	1.58333	2	1.33333	2
32.4	0.166667	1.16667	0.916667	0.5	2
32.6	0	0.333333	1.58333	0.666667	1.5
32.8	0.5	0.833333	1.58333	0.25	1.08333
33	0.666667	1.08333	0.583333	0.0833333	0.416667
33.2	0.166667	0.25	1.5	0.833333	0.333333
33.4	0.75	0.25	1.25	0.666667	0.75
33.6	0.166667	0.75	1.25	1	0.916667
33.8	0.0833333	0.5	0.583333	0.25	0.166667
34	0.166667	0.583333	1	0.5	0.416667
34.2	0.166667	0.416667	1	0.166667	0.25
34.4	0.25	0.166667	0.666667	0.416667	0.416667
34.6	0.166667	0.0833333	0.25	0.583333	0.666667
34.8	0.166667	0	0.833333	0.666667	0.333333
35	0.666667	0.75	0.25	0.583333	0.333333
35.2	0.5	0.416667	1	0.5	0.0833333
35.4	0.333333	0.5	0.666667	0.25	0.333333
35.6	0.333333	0.25	1	0.0833333	0.5
35.8	0	0	0.333333	0.333333	0.0833333
36	0	0.5	0.166667	0.166667	0.416667
36.2	0.916667	0	0	0.0833333	0.416667
36.4	0	0	0.166667	0.333333	0.583333
36.6	0.0833333	0.25	0.5	0.166667	0.166667
36.8	0	0	0.166667	0.333333	0.25
37	0	0.0833333	0.0833333	1	0.333333
37.2	0	0	0.25	0.25	0.416667
37.4	0	0.333333	0	0.416667	0.25
37.6	0	0	0.583333	0.5	0.25
37.8	0.0833333	0.0833333	0.0833333	0.5	0.25
38	0	0.0833333	0.25	0.25	0.333333
38.2	0.166667	0	0.0833333	0.166667	0
38.4	0.0833333	0	0.0833333	0.166667	0.333333
38.6	0	0	0	0.166667	0
38.8	0	0.166667	0.5	0.166667	0
39	0	0	0.166667	0.166667	0
39.2	0.25	0	0	0.0833333	0.0833333
39.4	0	0.166667	0.25	0.0833333	0.25
39.6	0	0.166667	0.166667	0	0
39.8	0	0	0.25	0.166667	0
40	0	0.333333	0	0.166667	0.166667
