# Supplementary material for: Biochemical and structural characterization of an inositol pyrophosphate kinase from a giant virus
Source: EMBO J. 2024 Jan 12;43(3):7. doi: 10.1038/s44318-023-00005-0 (PMC10897400; doi:10.1038/s44318-023-00005-0)
Supplement: Supplementary file 3 — Source Data Fig. 1 [file 44318_2023_5_MOESM3_ESM.zip › SD Figure 1/Figure1-F.xlsx]

## Sheet: Fig1-F
Activity	nmol/mg/min				Add Dipp1
1_OH_IP5	200.46	208.968	193.355			3.0083	1.59263	0.544343
2_OH_IP5	190.249	184.804	195.713			0.353917	0.176959	-0.90724
3_OH_IP5	296.435	281.46	277.233			18.2267	16.8111	15.786
IP6	212.031	216.796	219.293			2.65438	0.530876	0
Activity	nmol/mg/min				Add Dipp1
Scyllo_L_1234_IP4	244.023	244.325	241.863			11.1484	14.3784	13.9715
Scyllo_1235_IP4	70.1098	67.0468	69.0555			2.65438	3.36221	3.44751
Scyllo_1245_IP4	140.22	124.904	136.09			11.1484	9.20185	5.98778
Scyllo_IP5	141.581	139.539	144.848			7.60922	6.19355	4.53619
Scyllo_IP6	116.056	121.841	128.679			-5.83963	-4.60092	-2.17737
