# Supplementary material for: Biochemical and structural characterization of an inositol pyrophosphate kinase from a giant virus
Source: EMBO J. 2024 Jan 12;43(3):7. doi: 10.1038/s44318-023-00005-0 (PMC10897400; doi:10.1038/s44318-023-00005-0)
Supplement: Supplementary file 3 — Source Data Fig. 1 [file 44318_2023_5_MOESM3_ESM.zip › SD Figure 1/Figure1-G.xlsx]

## Sheet: Fig1-G
[IP6 (µM)	rate
400	1238.33
400	1277.33
400	1248.67
200	1137
200	1138
200	1096
100	732.333
100	767
100	742.5
50	521
50	602.25
50	601.5
25	374.625
25	418.5
25	388.875
12.5	230.188
12.5	254.438
12.5	236.5
6.25	132.625
6.25	127.344
6.25	122.656
