# Supplementary material for: Biochemical and structural characterization of an inositol pyrophosphate kinase from a giant virus
Source: EMBO J. 2024 Jan 12;43(3):7. doi: 10.1038/s44318-023-00005-0 (PMC10897400; doi:10.1038/s44318-023-00005-0)
Supplement: Supplementary file 3 — Source Data Fig. 1 [file 44318_2023_5_MOESM3_ESM.zip › SD Figure 1/Figurw1-H.xlsx]

## Sheet: Fig1-H
[ATP]	rate
2	3243.68
2	3246.45
2	3256.33
2	2962.53
2	3059.04
2	2882.8
1.5	2747.47
1.5	2870.65
1.5	3227.49
1	2005.79
1	2151.67
1	1944.4
1	1846.34
1	1934.46
1	1779.2
0.75	1645.97
0.75	1942.19
0.75	1801.24
0.4	1220.26
0.4	1293.53
0.4	1264.93
0.4	1243.76
0.4	1220.26
0.4	1240.4
0.2	569.846
0.2	559.181
0.2	580.328
0.1	319.962
0.1	319.962
0.1	336.856
0.1	365.803
0.1	321.22
0.1	330.662
0.1	328.144
0.05	185.787
0.05	185.376
0.05	192.517
0.025	88.0156
0.025	92.1617
0.025	94.2284
0.025	89.327
0.025	89.3794
0.025	90.4285
