# Supplementary material for: Biochemical and structural characterization of an inositol pyrophosphate kinase from a giant virus
Source: EMBO J. 2024 Jan 12;43(3):7. doi: 10.1038/s44318-023-00005-0 (PMC10897400; doi:10.1038/s44318-023-00005-0)
Supplement: Supplementary file 4 — Source Data Fig. 2 [file 44318_2023_5_MOESM4_ESM.zip]

Archive with 7 entries (6 files):
- SD Figure 2/
- SD Figure 2/Figure2-A.xlsx
- SD Figure 2/Figure2-B.xlsx
- SD Figure 2/Figure2-C.xlsx
- SD Figure 2/Figure2-D.xlsx
- SD Figure 2/Figure2-E.xlsx
- SD Figure 2/Figure2-F.xlsx
