# Supplementary material for: Biochemical and structural characterization of an inositol pyrophosphate kinase from a giant virus
Source: EMBO J. 2024 Jan 12;43(3):7. doi: 10.1038/s44318-023-00005-0 (PMC10897400; doi:10.1038/s44318-023-00005-0)
Supplement: Supplementary file 4 — Source Data Fig. 2 [file 44318_2023_5_MOESM4_ESM.zip › SD Figure 2/Figure2-A.xlsx]

## Sheet: Fig2-A
				standards
Fraction number	no TVIPK	add TvIPK		Fraction number	DPM (% of total)
1	9	13		31	0.838658
2	111	155		32	1.55751
3	790	770		33	2.79553
4	57	24		34	86.3019
5	14	10		35	6.38978
6	14	11		36	2.11661
7	11	10
8	12	8		41	0.193736
9	9	9		42	3.92315
10	5	9		43	81.8211
11	22	45		44	12.2376
12	62	56		45	1.25928
13	34	37		46	0.565063
14	27	29
15	24	66
16	53	65
17	29	47
18	30	35
19	128	71
20	31	23
21	77	57
22	294	270
23	24	36
24	123	79
25	8158	5781
26	359	286
27	165	163
28	23	15
29	15	13
30	18	13
31	17	12
32	9	15
33	11	103
34	30	1585
35	10	149
36	7	22
37	8	11
38	10	8
39	10	10
40	7	7
41	8	7
42	17	7
43	130	29
44	37	6
45	9	7
46	6	6
47	9	6
48	5	6
49	12	6
50	46	7
51	9	10
52	10	6
53	7	8
54	8	6
55	8	8
56	6	4
57	6	6
58	7	10
59	6	10
60	4	9
