# Supplementary material for: Biochemical and structural characterization of an inositol pyrophosphate kinase from a giant virus
Source: EMBO J. 2024 Jan 12;43(3):7. doi: 10.1038/s44318-023-00005-0 (PMC10897400; doi:10.1038/s44318-023-00005-0)
Supplement: Supplementary file 4 — Source Data Fig. 2 [file 44318_2023_5_MOESM4_ESM.zip › SD Figure 2/Figure2-B.xlsx]

## Sheet: Fig2-B
Fraction number	no	yes	Ddp1
1	8	12
2	109	179
3	674	648
4	55	26
5	9	19
6	10	8
7	9	13
8	10	11
9	8	9
10	11	11
11	41	28
12	61	86
13	36	51
14	27	33
15	90	70
16	73	113
17	45	43
18	21	59
19	36	41
20	14	21
21	114	67
22	203	250
23	35	26
24	108	116
25	3314	6735
26	201	308
27	83	120
28	13	16
29	10	18
30	10	29
31	8	11
32	16	18
33	163	47
34	3138	356
35	122	25
36	21	12
37	17	11
38	9	7
39	9	8
40	8	8
41	9	11
42	14	11
43	31	58
44	9	15
45	10	8
46	6	7
47	12	9
48	7	8
49	4	6
50	6	11
51	9	15
52	6	6
53	4	5
54	7	6
55	7	9
56	8	6
57	7	27
58	4	12
59	6	9
60	7	4
