# Supplementary material for: Biochemical and structural characterization of an inositol pyrophosphate kinase from a giant virus
Source: EMBO J. 2024 Jan 12;43(3):7. doi: 10.1038/s44318-023-00005-0 (PMC10897400; doi:10.1038/s44318-023-00005-0)
Supplement: Supplementary file 4 — Source Data Fig. 2 [file 44318_2023_5_MOESM4_ESM.zip › SD Figure 2/Figure2-C.xlsx]

## Sheet: Fig2-C
		OD values
Time	WT	WT + TvIPK	del arg82	del arg82+TvIPK
0	0.01	0.01	0.01	0.01
0	0.01	0.01	0.01	0.01
0	0.01	0.01	0.01	0.01
12	1.04	1.16	0.02	0.17
12	1.17	1.01	0.02	0.15
12	1.35	1.01	0.02	0.16
18	3.26	3.59	0.03	0.33
18	3	2.9	0.04	0.56
18	2.91	3.1	0.04	0.4
24	4.15	4.62	0.09	2.03
24	4.88	4.4	0.12	1.92
24	4.39	4.3	0.17	1.73
36	5.58	5.2	0.37	2.59
36	5.4	5.03	0.3	2.79
36	5.29	5.14	0.6	2.61
44	5.2	5.02	0.41	2.89
44	5.5	5.2	0.49	2.59
44	5.69	5.55	0.75	3.32
