# Supplementary material for: Biochemical and structural characterization of an inositol pyrophosphate kinase from a giant virus
Source: EMBO J. 2024 Jan 12;43(3):7. doi: 10.1038/s44318-023-00005-0 (PMC10897400; doi:10.1038/s44318-023-00005-0)
Supplement: Supplementary file 4 — Source Data Fig. 2 [file 44318_2023_5_MOESM4_ESM.zip › SD Figure 2/Figure2-D.xlsx]

## Sheet: Fig2-D
Lipid DPM	6.74936e+06	6406506	6684478
	total DPM
Fractions	WT	del arg82	del arg82+TvIPK
1	30	26	23
2	13204	24242	104180
3	145948	311860	151110
4	20346	13141	15133
5	7344	7412	1256
6	8734	8494	2261
7	14092	7415	10579
8	38148	7093	26654
9	20043	6534	8459
10	1687	8633	1483
11	59713	73345	7288
12	7140	26381	1972
13	506	341	210
14	317	139	227
15	1357	3247	3420
16	430	2988	2386
17	390	47412	24051
18	360	349	160
19	385	145	160
20	364	97	252
21	407	131	1542
22	406	651	790
23	430	17686	17855
24	383	17242	15825
25	363	485	233
26	497	236	147
27	320	97	269
28	286	78	396
29	270	58	138
30	240	136	5169
31	247	1287	26303
32	219	455	11395
33	193	135	808
34	193	103	456
35	455	2332	1014
36	196	1060	497
37	165	118	187
38	205	48	219
39	168	80	1854
40	143	109	3499
41	138	43	979
42	140	603	947
43	146	2416	13958
44	112	487	1259
45	301	112	194
46	148	56	195
47	119	36	223
48	107	33	274
49	90	45	212
50	92	373	643
51	82	624	2102
52	170	190	960
53	6866	128	301
54	7219	160	557
55	1469	75	164
56	649	42	81
57	453	36	89
58	332	107	249
59	305	502	478
60	240	256	186
61	409	84	131
62	325	42	82
63	144	32	39
64	118	24	44
65	90	25	52
66	163	34	57
67	203	47	67
68	120	49	37
69	79	38	44
70	67	56	55
71	65	45	43
72	53	46	28
73	57	20	27
74	55	13	24
75	53	15	22
76	50	13	23
77	48	26	24
78	51	12	19
79	43	15	21
80	45	15	14
