# Supplementary material for: Biochemical and structural characterization of an inositol pyrophosphate kinase from a giant virus
Source: EMBO J. 2024 Jan 12;43(3):7. doi: 10.1038/s44318-023-00005-0 (PMC10897400; doi:10.1038/s44318-023-00005-0)
Supplement: Supplementary file 4 — Source Data Fig. 2 [file 44318_2023_5_MOESM4_ESM.zip › SD Figure 2/Figure2-E.xlsx]

## Sheet: Fig2-E
Lipid DPM	445817	352306	333125
	total DPM			Normalized to lipids
Fractions	del arg82	del arg82+TvIPK	del arg82+TvIPK+Ddp1
1	38	49	52
2	296476	176475	139510
3	44481	24467	14005
4	11281	4034	16856
5	5100	1208	1240
6	4328	1408	219
7	799	3594	265
8	520	2662	111
9	483	999	65
10	897	410	77
11	5654	6526	407
12	6677	2948	3415
13	1522	509	1273
14	547	270	563
15	3853	1907	1149
16	1847	750	649
17	3482	856	233
18	4193	2838	3687
19	168	110	94
20	202	94	148
21	152	90	169
22	134	77	252
23	90	80	378
24	250	90	378
25	530	385	579
26	5096	4955	9374
27	526	260	430
28	256	139	214
29	90	88	138
30	96	56	126
31	83	101	78
32	84	92	109
33	65	58	200
34	58	73	222
35	67	1396	460
36	113	4366	677
37	218	695	185
38	46	93	66
39	75	135	53
40	454	259	156
41	84	145	89
42	49	44	49
43	48	39	42
44	38	43	56
45	47	51	46
46	41	168	63
47	42	628	104
48	48	273	61
49	78	77	44
50	275	179	145
51	226	990	155
52	46	620	149
53	44	78	55
54	36	45	41
55	27	33	27
56	30	58	38
57	30	77	38
58	31	43	37
59	33	51	24
60	79	70	43
61	121	190	78
62	42	355	109
63	40	106	70
64	67	74	55
65	34	50	49
66	37	32	35
67	32	28	35
68	17	28	33
69	33	27	31
70	40	30	28
