# Supplementary material for: Biochemical and structural characterization of an inositol pyrophosphate kinase from a giant virus
Source: EMBO J. 2024 Jan 12;43(3):7. doi: 10.1038/s44318-023-00005-0 (PMC10897400; doi:10.1038/s44318-023-00005-0)
Supplement: Supplementary file 4 — Source Data Fig. 2 [file 44318_2023_5_MOESM4_ESM.zip › SD Figure 2/Figure2-F.xlsx]

## Sheet: Fig2-F
lipid counts	4656400	4538280	6086730
Fraction number	WT	del vip1	delvip1+TvIPK
46	491.5	646.7	324.8	Normalized dpm
47	471.9	516	253.6
48	489.9	531.1	249.8
49	471.9	517.7	219.9
50	408.2	532.8	228.6
51	249.8	175.9	293.6
52	259.6	145.8	254.8
53	316.8	227.9	269.8
54	6560.9	7420.3	6168.4
55	22584.5	20397.8	17588.4
56	9655.3	9050.4	7666.2
57	3755.6	3930.5	3157.9
58	1577.4	1837.9	1641.4
59	981.4	1052.1	936.9
60	695.6	757.3	713.3
61	369	512.7	840.7
62	485	452.4	989.3
63	767.5	939.9	1731.4
64	1139.8	2112.7	2500.8
65	1120.2	1977	2073.6
66	816.4	1392.2	1239.2
67	537.2	738.8	694.5
68	488.2	509.3	618.3
69	411.5	418.8	500.9
70	302.1	353.5	514.7
71	323.3	333.4	953.1
72	620.5	286.5	2634.5
73	782.2	276.4	2341
74	315.1	207.7	1217.9
75	209	189.3	665.8
76	171.5	169.2	630.8
77	179.6	155.8	657.1
78	161.7	154.1	520.9
79	130.6	129	507.2
80	138.8	120.6	451
81	130.6	113.9	302.3
