# Supplementary material for: Biochemical and structural characterization of an inositol pyrophosphate kinase from a giant virus
Source: EMBO J. 2024 Jan 12;43(3):7. doi: 10.1038/s44318-023-00005-0 (PMC10897400; doi:10.1038/s44318-023-00005-0)
Supplement: Supplementary file 5 — Appendix Fig S2 Source Data [file 44318_2023_5_MOESM5_ESM.zip]

Archive with 2 entries (1 files):
- SD Appedix Figure S2/
- SD Appedix Figure S2/Appedix Figure S2.xlsx
