# Supplementary material for: Biochemical and structural characterization of an inositol pyrophosphate kinase from a giant virus
Source: EMBO J. 2024 Jan 12;43(3):7. doi: 10.1038/s44318-023-00005-0 (PMC10897400; doi:10.1038/s44318-023-00005-0)
Supplement: Supplementary file 5 — Appendix Fig S2 Source Data [file 44318_2023_5_MOESM5_ESM.zip › SD Appedix Figure S2/Appedix Figure S2.xlsx]

## Sheet: FigS-2
			nmol/mg/min
	rate			rate
Myo_145_IP3	12.896		Scyllo_D_124_IP3	0.977
	12.172			1.043
	14.235			1.103
Myo_1345_IP4	5.451			0.831
	6.134		Scyllo_L_124_IP3	2.568
	6.011			3.019
Myo_1346_IP4	16.421			3.207
	17.555			3.235
	17.541		Scyllo_123_IP3	0.848
Myo_1456_IP4	10.505			1.139
	10.519			1.359
	10.082			1.475
Myo_3456_IP4	7.746		Scyllo_135_IP3	0.428
	6.94			0.189
	6.626			0.342
Myo_1OH_IP5	18.21			0.145
	16.954		Scyllo_D_1234_IP4	3.934
	18.866			4.057
Myo_2OH_IP5	30.533			4.085
	29.727		Scyllo_L_1234_IP4	29.877
	32.117			28.347
Myo_3OH_IP5	30.273			28.62
	31.79			29.331
	32.855		Scyllo_1235_IP4	13.033
Myo_4OH_IP5	7.828			11.189
	8.238			11.557
	8.511			12.036
Myo_5OH_IP5	3.975		Scyllo_1245_IP4	35.697
	4.44			34.959
	3.689			33.265
Myo_6OH_IP5	1.421			35.328
	2.527		Scyllo_IP5	33.552
	2.5			31.995
Myo_IP6	19.617			32.937
	21.872		Scyllo_IP6	22.568
	21.667			25.246
				24.836
